# Supplementary material for: Vitamin D Status Assessment: Lack of Correlation between Serum and Hair 25-Hydroxycholecalciferol Levels in Healthy Young Adults
Source: Diagnostics (Basel). 2022 May 14;12(5):1229. doi: 10.3390/diagnostics12051229 (PMC9140052; doi:10.3390/diagnostics12051229)
Supplement: Supplementary file 1 [file diagnostics-12-01229-s001.zip]

Archive with 1 entries (1 files):
- diagnostics-1722650-supplementary.pdf
